# Supplementary material for: Augmenting the Activity of Chlorhexidine for Decolonization of Candida auris from Porcine skin
Source: J Fungi (Basel). 2021 Sep 25;7(10):804. doi: 10.3390/jof7100804 (PMC8537331; doi:10.3390/jof7100804)
Supplement: Supplementary file 1 [file jof-07-00804-s001.zip]

Archive with 1 entries (1 files):
- jof-1364986-supplementary.pdf
